# Supplementary material for: Liver × receptor ligands disrupt breast cancer cell proliferation through an E2F-mediated mechanism
Source: Breast Cancer Res. 2013 Jun 20;15(3):R51. doi: 10.1186/bcr3443 (PMC4053202; doi:10.1186/bcr3443)
Supplement: Additional file 1 — Primer sequences used for qPCR and ChIP analyses. Forward and reverse primer sequences of genes used in quantitative (q)PCR and chromatin immunoprecipitation (ChIP) confirmations. [file bcr3443-S1.XLSX]

## Sheet: Sheet1
Primers used for qPCR
CDC25A
F	CCCTCGTGCATGGCAAGCCT
R	ACACTGACCGAGTGCTGGAGCT
MCM4
F	TCGCCTGGAGTGGACCTGCA
R	CCGAGAGCTGGGAGTGCCGTA
MCM2
F	CGTGGACCTCACAGAGCCCATCA
R	GCCCCTCCTCCTCCTTGTTGCT
MCM6
F	GCGTCCAGTGCTGCTGGCTT
R	GCAACTTGATCCCGCACGTCCA
PCNA
F	GCCACTCCACTCTCTTCAACGGT
R	TCCTCGATCTTGGGAGCCAAGT
NASP
F	ACGGAGGCAGTGGGGATGCT
R	CTTGGGAGGAGGGCTGTGCC
POLE2
F	TGCACCAGAGGACCCACAGG
R	GCTTCCGCTTTCATCAGGGTGA
POLA2
F	TGTCCTCGGCTGTGTCTGTGTG
R	ATGGGCTCTGCCTCTCTGCC
LIG1
F	CTCACCACCCGCAAACGCA
R	CAAACTCGCCCTCTGTCTCCAC
CDT1
F	CGGCTGTCGGTGGACGAGGT
R	GGATGTCAGGTGGGGCGGCT
SUV39H1
F	CGTGGGGAAAGATGGCGGAAA
R	GAGGGCAGGGCAGGAGAGC
STMN1
F	CGCAAGTCCCATGAAGCTGAGG
R	GCAGCCATTTGTGCCTCTCGG
KIAA0101
F	ACACCCTCGGCTGGGAAGTCA
R	AGCACCTTTCTGGGGGCTCGA
ADAT2
F	CGCTCCTCCTCTGCCGC
R	GCATCGCCTCCTCCATCCAC
FBXO5
F	AGGTCTGTGAAGCAGGCAGGT
R	GCAGGAGCAGCGGGGTG
E2F2
F	TACCTCCTGAGCGAGTCAGA
R	CGTTGGTGATGTCATAGATGC
Primers used for ChIP
CDC25A RE
F	GCCGCTTTCTTCTTCCCCTCTCA
R	AAGCAACTTCTCCTCCTCTCAACCG
CDC25A Exon
F	AACTGTGTCCTTTTGGAGGTATGC
R	TGGCAAGTGTAGGAGGGAGTGT
CASP3 RE
F	TTGAGGGAGACTTGGAAACCGC
R	GCCTGCTCCTCTTCTTCCCAGA
CASP3 Exon
F	AGTAGCGTCAAAGGAAAAGGACTCA
R	TCATCCAGTCGCTTTGTGCCAT
EZH2 RE
F	GCCGCCGTCTCTTTGTTCTTTC
R	CACCTATCCTCCCCGCCTCC
EZH2 Exon
F	TGACTTGTTGCTCACCTTTTTGGAG
R	GTGCTACCTGGCTGTCCGAG
