# Supplementary material for: Liver × receptor ligands disrupt breast cancer cell proliferation through an E2F-mediated mechanism
Source: Breast Cancer Res. 2013 Jun 20;15(3):R51. doi: 10.1186/bcr3443 (PMC4053202; doi:10.1186/bcr3443)
Supplement: Additional file 3 — Common LXR ligand-responsive genes in all four cell lines. Fold-changes and P-values for common liver × receptor (LXR) ligand-responsive genes in MCF-7, T47D, SK-BR-3, and MDA-MB-231 cell lines. [file bcr3443-S3.XLSX]

## Sheet: Sheet1
Common LXR ligand-responsive genes in all four cell lines.
	MCF-7		T47D		SK-BR-3		MDA-MB-231
GENE	FC	p-value	FC	p-value	FC	p-value	FC	p-value
ABCG1	25.7075	0.00016264	7.00926	0.00016264	6.94677	0.000637818	17.3731	0.00023247
DDIT3	22.4958	0.000156628	8.56917	0.000156628	2.11399	0.00815471	4.2796	0.000644238
ATF3	20.8634	0.000677007	3.19305	0.000677007	1.5019	0.0243517	1.79432	0.00302338
ABCA1	11.4821	5.4e-05	29.0169	5.4e-05	21.4695	0.000387133	5.00029	0.00081446
ASNS	6.90532	0.000456126	3.7251	0.000456126	2.50061	0.00596094	4.62664	0.00152929
ADM2	6.6923	0.000155028	2.79078	0.000155028	3.95698	0.00216712	4.51834	0.000335092
GADD45A	5.94551	0.00193264	2.65656	0.00193264	1.58721	0.0153172	2.28224	0.00372793
TRIB3	5.83697	4.34e-05	4.10533	4.34e-05	1.67764	0.00585706	6.49447	0.000538052
NUPR1	4.8541	0.000660487	3.18144	0.000845056	2.95594	0.00120935	2.88696	0.00476668
IFRD1	4.2333	0.00171283	2.96535	0.00171283	1.77246	0.0354988	1.71779	0.00454275
C5orf26	4.04658	0.000160707	2.3194	0.000160707	1.93489	0.00332687	1.81327	0.00220792
RP11-518K17.1	4.03013	0.00264178	2.04019	0.038823	1.74231	0.0240809	1.54002	0.0369643
FTHL3	3.65865	0.0177887	1.87032	0.0177887	1.53665	0.0240773	1.53679	0.0111966
TGIF1	3.62812	8.07e-05	2.00488	8.07e-05	1.56248	0.00624633	1.52409	0.0282068
ATF4	3.52173	0.00222802	2.19332	0.0107009	2.27132	0.00416423	2.54922	0.00452832
GARS	3.04105	0.00131019	2.08078	0.00131019	1.56294	0.00215475	2.25878	0.00363681
PHGDH	2.41047	0.000955729	1.52325	0.000955729	1.88175	0.00242598	3.39809	0.00399826
ANXA3	2.19178	0.021238	2.15923	0.021238	1.68737	0.037773	1.50463	0.00359291
AARS	1.99928	0.00226532	2.04471	0.00226532	1.52306	0.00100403	2.07507	0.000541523
ACSL3	1.8108	0.0068899	2.3984	0.0068899	2.03573	0.000665348	2.8214	0.000971799
TSC22D3	1.77857	0.0276401	1.67867	0.0189044	1.51071	0.00176526	1.75248	0.00350027
MYLIP	1.63833	0.00342935	2.30483	0.00342935	2.00503	0.000644617	2.08256	0.00795251
TSC22D1	1.57811	0.00524462	1.70539	0.0348078	1.88538	0.00910839	2.07062	0.011473
NCAPD3	-1.58845	0.0186038	-1.82858	0.0186038	-1.74402	0.0145688	-1.85385	0.00566358
GINS4	-1.74211	0.00891019	-2.12735	0.00891019	-1.50931	0.00900385	-1.53713	0.0311523
CHAF1A	-1.74288	0.0106588	-1.65326	0.0106588	-1.74032	0.00237457	-2.00666	0.000517921
NASP	-1.85719	0.00367769	-1.82935	0.00367769	-1.69332	0.0028794	-2.31537	0.00346195
RMI1	-1.91118	0.0174001	-1.5326	0.0174001	-1.64889	0.01346	-1.9772	0.0109531
FBXO5	-1.93124	0.0476011	-1.71561	0.0476011	-1.89354	0.01078	-2.53912	0.0044735
NEIL3	-2.03466	0.0018715	-1.54402	0.0018715	-1.60868	0.0191543	-2.26926	0.0123181
FEN1	-2.19351	0.00112606	-2.88529	0.00416848	-2.32537	0.00248088	-2.22721	0.00455226
POLA1	-2.22792	0.00174471	-1.87399	0.00174471	-1.66098	0.014881	-1.72209	0.0196401
BLM	-2.27843	0.00194178	-1.53242	0.00194178	-1.7533	0.0427489	-1.86454	0.00457704
BRCA1	-2.31509	0.00550079	-1.57914	0.00550079	-1.56949	0.0370568	-1.7632	0.0179129
VRK1	-2.41077	0.0232247	-1.54272	0.0232247	-1.80564	0.0241325	-1.53539	0.0143204
DSCC1	-2.43882	0.0097815	-1.72087	0.0097815	-2.3137	0.0134271	-1.76851	0.0205712
C1orf112	-2.44738	0.00178522	-1.74093	0.00178522	-2.14979	0.00406001	-2.1851	0.00386063
POLQ	-2.48082	0.000295154	-1.60824	0.000295154	-1.92647	0.00121376	-1.59566	0.0200248
KNTC1	-2.49902	0.000847731	-1.70759	0.000847731	-1.52614	0.0473398	-1.79254	0.00767695
MASTL	-2.51272	0.00364354	-1.86385	0.00364354	-1.54981	0.00826009	-2.79022	0.000795172
HIST1H4C	-2.59009	0.00192956	-1.60798	0.00192956	-2.18323	0.0290334	-1.84837	0.0125481
RFC5	-2.61098	0.00123845	-1.83202	0.00123845	-1.68845	0.000614451	-1.63854	0.000648017
LIG1	-2.66235	0.00403789	-1.9081	0.00403789	-1.67463	0.0438175	-1.74634	0.00864989
SUV39H1	-2.69797	0.000432492	-1.51711	0.000432492	-1.57729	0.00718146	-1.60381	0.00659235
STC1	-2.74158	0.00479164	-3.48199	0.00479164	-1.81957	0.0488111	-1.56907	0.00590249
SKP2	-2.7488	0.00633449	-1.55896	0.00633449	-1.84746	0.00612025	-1.67249	0.0185988
GINS3	-2.76012	0.000698605	-2.27863	0.000698605	-1.96833	0.00243055	-2.06508	0.00155244
CENPK	-2.85496	0.00586575	-1.63991	0.00586575	-1.62416	0.00363478	-1.57042	0.0319846
MCM5	-2.86833	0.00450973	-2.80489	0.00450973	-1.60596	0.0145119	-1.5224	0.0397866
RFC2	-2.8809	0.0107706	-2.13964	0.0107706	-1.61117	0.00849391	-1.51435	0.0306686
UBR7	-3.06352	0.000575508	-1.53647	0.000575508	-1.63682	0.00156815	-1.95825	0.00605134
SPC25	-3.10485	0.00229062	-1.58025	0.00229062	-2.30012	0.00200898	-1.98615	0.00259071
HELLS	-3.14675	0.00267129	-2.20995	0.00267129	-1.69781	0.0261968	-2.23448	0.00682779
TRIP13	-3.17013	0.00290148	-1.90447	0.00290148	-1.98816	0.000634506	-1.81636	0.00491655
CDCA5	-3.20399	0.00333889	-1.73537	0.00333889	-2.37716	0.0069956	-1.74575	0.00687841
UBE2T	-3.29533	0.000239776	-1.73399	0.000239776	-2.19159	0.00075941	-1.8348	0.00551792
EXO1	-3.58449	0.00066431	-2.40994	0.00066431	-2.35253	0.0122233	-2.21257	0.00426333
ATAD2	-3.6795	0.000314157	-1.96244	0.000314157	-2.30079	0.0155141	-2.47629	0.00188545
BRI3BP	-3.93337	0.000158035	-2.02514	0.000158035	-2.3156	0.000606879	-1.7056	0.0108807
MCM4	-3.97583	0.000397624	-2.9975	0.000397624	-1.57539	0.00679724	-2.2651	0.00561058
POLE2	-3.98185	0.000109928	-2.40214	0.000109928	-1.94217	0.0169067	-1.89307	0.0144962
ZWINT	-4.08852	8.81e-05	-2.2009	8.81e-05	-2.06982	0.00178442	-2.60999	0.00447108
CENPM	-4.11717	0.00228312	-1.85774	0.0023127	-2.0893	0.000965097	-1.59226	0.0124671
STMN1	-4.1516	0.00321817	-1.78243	0.00321817	-1.96769	0.00310757	-1.58037	0.00856348
CDC25A	-4.29024	0.000713591	-3.40807	0.000713591	-2.13002	0.00226161	-1.8222	0.0107572
PCNA	-4.33864	0.00289381	-2.4304	0.00289381	-1.91092	0.00361747	-1.71759	0.0211217
RFC3	-4.42854	0.00128867	-2.27445	0.00128867	-1.86541	0.0283023	-1.64989	0.0282193
BARD1	-4.44007	0.00020047	-1.51093	0.00020047	-1.52077	0.011121	-2.17899	0.00157774
ASF1B	-4.46069	0.00684044	-2.42686	0.00684044	-2.505	0.0033725	-1.89881	0.0283346
CDC45L	-4.71118	0.000982368	-2.74217	0.000982368	-2.45912	0.00232344	-2.0445	0.0179371
TYMS	-4.71556	0.00222982	-1.90753	0.00222982	-2.32852	0.000988232	-2.12055	0.00150986
POLA2	-4.74875	0.000322514	-2.24681	0.000322514	-2.15521	0.00145541	-1.5188	0.011194
CCNE2	-4.92969	0.000587324	-4.67536	0.000587324	-1.91894	0.01611	-3.20799	0.00122527
MCM10	-4.96277	0.00105177	-3.60352	0.00105177	-2.25835	0.0214483	-2.55229	0.000830807
KIAA0101	-5.13153	0.000636438	-1.90029	0.00145975	-2.16217	0.0171843	-2.1526	0.00299781
CDT1	-5.5141	4.75e-05	-2.51075	4.75e-05	-1.79475	0.00198715	-2.82427	0.0114889
MCM2	-5.73475	0.000126129	-3.68872	0.000126129	-1.80241	0.00202615	-1.86466	0.0129001
MCM6	-5.79685	0.000355045	-3.07264	0.000355045	-1.66125	0.0101271	-1.62819	0.00457157
DUT	-6.08376	0.000135803	-1.8871	0.000135803	-1.6271	0.00402029	-2.03011	0.0177092
SPC24	-6.13497	0.00013337	-1.57998	0.00013337	-2.21317	0.0039688	-2.51547	0.0159443
GINS2	-8.06418	0.00016791	-2.89923	0.00016791	-2.14612	0.00115199	-2.41638	0.00942545
E2F2	-8.19827	0.000317759	-4.43183	0.000317759	-2.47633	0.00297152	-3.80262	0.00584087
UHRF1	-8.87139	0.000108194	-4.04335	0.000108194	-2.86015	0.0039706	-2.26323	0.00277135
